# Supplementary material for: Examining the relationship between language development, executive function, and screen time: A systematic review
Source: PLoS One. 2024 Dec 26;19(12):e0314540. doi: 10.1371/journal.pone.0314540 (PMC11670964; doi:10.1371/journal.pone.0314540)
Supplement: S1 File — This Excel file contains the data used in this study, including all variables and analyses reported in the manuscript. It is publicly available and can be accessed directly from the OSF repository. (XLSX) [file pone.0314540.s001.xlsx]

## Sheet: Sayfa1
Authors and Year	Title of the Paper	Research Questions	Methodology	Mesured Outcome(s)	Independent Var.	Dependent Var.	Measured Var.	Number of Participants	Participant Characteristics	Participant Age	Statistical Techniques	Experimental Techniques	Main Findings
Zhang, Z., Adamo, K. B., Ogden, N., Goldfield, G. S., Okely, A. D., Kuzik, N., ... & Carson, V. (2022a	Associations between screen time and cognitive development in preschoolers	What is the impact of screen time on cognitive development in preschoolers?	Assessing screen time using a parental questionnaire, measuring cognitive development with the Early Years Toolbox, and analyzing associations using mixed models and generalized mixed models.	working memory in preschoolers, adherence to screen time recommendations and its association with working memory	Total screen time, Adherence to the screen time recommendation, Expressive vocabulary, Working memory	Expressive vocabulary Working memory	Total screen time Adherence to screen time recommendation Expressive vocabulary Working memory Age, Sex, Race/ethnicity Parental education Childcare centre group	97	Preschoolers aged 36 to 60 months from Alberta and Ontario, Canada, with a majority being Caucasian. The study also considered sex and parental education levels as relevant characteristics.	36-60 months	Mixed models and generalized mixed models	Expressive vocabulary and working memory were assessed using the Early Years Toolbox. The associations between screen time and cognitive development were examined using mixed models for expressive vocabulary and generalized mixed models for working memory.	*Screen time was negatively associated with working memory in preschoolers *Adherence to screen time recommendation was linked to better working memory *No association was found between screen time and expressive vocabulary
Oflu, A., Tezol, O., Yalçin, S., Yildiz, D., Caylan, N., Foto Özdemir, D., ... & Nergiz, M. (2021)	Excessive screen time is associated with emotional lability in preschool children	Is excessive screen time associated with emotional lability in preschool children aged 2 to 5 years?	Cross-sectional descriptive study, carried out in a university hospital between January 1, 2018 and March 1, 2018. Children having a history of prematurity and insufficient birth weight, not breastfed at all, those with a delay in language development and having chronic physical and psychiatric illness were excluded	association between screen time and emotional lability/negativity (L/N) score in preschool children	Age, gender, parental ages and educational levels, mother's working status, family structure, number of children in the family, family type, caregiver of the child, income level, child's first age of exposure to the screen, co-viewing with parents, reacting to the limitation of the screen time, and delaying daily needs.	Screen time (≥ 4 hours) and high lability/negativity (L/N) score.	Screen time (low vs. high), Sociodemographic variables (age, gender, parental ages and educational levels, mother's working status, family structure, number of children in the family, family type, caregiver of the child, income level), Variables related to screen exposure (child's first age of exposure to the screen, co-viewing with parents, reacting to the limitation of screen time, delaying dai…	240	- Children aged 2-5 years - Healthy children - Screen time of less than 1 hour or over 4 hours Exclusion criteria: history of prematurity, insufficient birth weight, not breastfed at all, delay in language development, chronic physical and psychiatric illness - Sociodemographic data collected: age, gender, parental ages and educational levels, mother's working status, family structure, number of …	2-5 years	Descriptive statistics, Chi-square test, Multivariate logistic regression analysis	Structured survey with twenty-four questions Emotion Regulation Checklist (ERC) χ 2 test - Multivariate logistic regression analysis	Excessive screen time is associated with emotional lability in preschool children aged 2 to 5 years.
Zhang, Z., Wiebe, S. A., Rahman, A. A., & Carson, V. (2022b)	Longitudinal associations of subjectively-measured physical activity and screen time with cognitive development in young children	What are the longitudinal associations of subjectively-measured physical activity and screen time with multiple domains of cognitive development in young children?	Assessed physical activity and screen time using a parental questionnaire, measuring cognitive functions like working memory and inhibitory control, and using the Woodcock-Johnson III test battery for assessing intellectual ability. Multilevel growth modeling was conducted for data analysis.	Working memory, inhibitory control, language development, inductive reasoning, perceptual speed, intellectual ability	Different types of physical activity (organized, non-organized) Screen time activities (television viewing, video games) Total proxy-reported physical activity Total screen time Meeting/not meeting the screen time recommendations	Working memory Inhibitory control Intellectual ability, including language development, inductive reasoning, and perceptual speed	Different types of physical activity (organized, non-organized), screen time (television viewing, video games), total proxy-reported physical activity, total screen time, meeting/not meeting the screen time recommendations, working memory, inhibitory control, intellectual ability including language development, inductive reasoning, and perceptual speed.	96	Children aged 2.5-5.0 years at baseline. Participants with English-speaking and English-reading parents Exclusion criteria for conditions limiting physical activity or affecting cognitive performance Conducted in Edmonton, Canada	2.5-5.0 years	Linear mixed models were used to analyze the longitudinal associations between exposure variables and outcome variables. Model building strategies were employed to identify the best-fitting model, and model comparisons were conducted using the likelihood ratio test. Model residuals were checked for normality, and statistical significance was set at p < 0.05.	Multilevel growth modeling Nebraska Barnyard task Verbal comprehension test Concept formation test Visual matching test	Organized and non-organized physical activities positively impact intellectual ability, language development, and inductive reasoning, while meeting the screen time recommendation is associated with better intellectual ability and language development.
Medawar, J., Tabullo, Á. J., & Gago‐Galvagno, L. G. (2023)	Early language outcomes in Argentinean toddlers: Associations with home literacy, screen exposure and joint media engagement	How do mothers' home literacy beliefs and practices, along with screen media exposure, influence language outcomes in Argentinean toddlers?	Selecting 465 mothers through social networks, conducting hierarchical linear regressions to analyze study variables, checking assumptions for regression models, sequentially adding child demographics, HLE variables, and screen media measures to the models, and examining mediation and moderation effects.	Early language outcomes in Argentinean toddlers, specifically vocabulary development, sentence use, and overall language abilities.	Child's age, gender, mother's and father's education level, child's attendance in daycare, number of books at home, shared reading times, mother literacy beliefs, screen media measures, parent-child interactions	Vocabulary use Sentence use	The measured variables include the amount of time of exposure to different devices (TV, Cell phone, Computer, Tablet), type of activities with the devices, frequency of exposure to different types of content, and shared use of electronic devices and reading material.	465	465 mothers of Argentinean, Spanish-speaking children aged 18-36 months Children are 49.2% girls, with a mean age of 26.35 months and a standard deviation of 5.04 months Majority of mothers (93.54%) and fathers (80%) had received tertiary or university education	18-36 months	Hierarchical linear regression analysis	Participants completed a Google Forms survey online, shared on social networks like Facebook, Instagram, and WhatsApp. The tests were administered in a specific order, starting with Parents' Education Level and ending with CDI scales.	TV exposure and educational content were negatively associated with language outcomes. Mother's literacy beliefs, PC use, joint engagement, and verbal support for electronic device use positively contributed to toddler's language outcomes. Passive screen exposure (TV viewing) was detrimental for language outcomes.
Ribner, A. D., Barr, R. F., & Nichols, D. L. (2021)	Background media use is negatively related to language and literacy skills: indirect effects of self-regulation	investigate whether the content and context of media use—educational, entertainment, and background television—is related to children’s language and literacy skills.	A nationally representative sample of children aged 3-7 years, phone-based questionnaires, a 24-h time diary, path models to analyze associations between media use and language/literacy skills, and measures of self-regulation, language, and literacy skills.	path models to analyze associations between media use and language/literacy skills, and measures of self-regulation, language, and literacy skills.	Foreground television exposure (educational television and entertainment television), Background television exposure	Language skills, Literacy skills, Self-regulation skills	Foreground television exposure (educational and entertainment television) Background television exposure Self-regulation problems Language skills Literacy skills	922	English-speaking families with children between the ages of 8 months and 8 years - Children between the ages of 3 and 7 years, with a mean age of 66.19 months and 461 girls	3-7 years	Path models and multiple simultaneous linear regressions using Mplus 8	Path models, Multiple simultaneous linear regressions	Background and entertainment television were negatively associated with language and literacy skills, while educational television was not. Self-regulation mediated the relationship between background television exposure and language and literacy skills. The study suggests that self-regulation problems might be a mechanism by which television exposure is associated with language and literacy skil…
Dolgikh, A., Bayanova, L., & Chichinina, E. (2023)	Potential impact of extra education on the development of executive functions within a year in preschool children: an exploratory research	What is the impact of attending extra classes on the development of executive functions in preschool children?	Comparing the development of executive functions in children attending extra classes with those not attending any extra classes, using specific subtests and statistical analysis with the Mann-Whitney U-test. The study included typically developing children from different cities.	verbal working memory development within a year	The independent variables in the study are: - Attendance of extra classes (children attending extra preschool education center vs. children who did not participate in any extra classes) - Maternal education level - Screen time	- Cognitive inhibitory control - Physical inhibitory control - Verbal working memory - Visual working memory - Cognitive flexibility	NEPSY-II subtests 'Inhibition,' 'Statue,' 'Memory for Designs,' 'Sentences Repetition,' and 'Dimensional Change Card Sort', which were used to empirically measure different components of executive functions in preschool children.	124	Typically developing children from various regions in Russia Approximately 17% boys in each group Approximately 80% of families had a medium level of income Average screen time of 1,000-1,300 minutes per week Statistically significant differences in maternal education levels between groups	78 months (The mean age of the children in the last year of kindergarten was 78 months).	Mann-Whitney U-test for independent samples	NEPSY-II subtests for inhibitory control, verbal working memory, and visual working memory 'Dimensional Change Card Sort' task for cognitive flexibility	Children attending extra classes showed higher verbal working memory development compared to those not taking extra classes. - The main hypothesis that children attending extra classes had a higher level of EF development within a year was partially confirmed, specifically in terms of verbal working memory. - No significant differences were found between the groups in the rates of development of …
Kim, K. M., & Chung, U. S. (2021)	Associations among exposure to television or video, language development, and school achievement in childhood: a prospective birth cohort study	What is the association between exposure to television or video (TV time) and children's language development and school achievement in childhood?	Annual assessments from birth to 87.9 months, parental questionnaires for TV time, group-based trajectory analysis for grouping, and various assessment tools for language development and school achievement. Data were collected from the Panel Study on Korean Children, and ethical standards were followed.	Language development (measured using the Receptive and Expressive Vocabulary Test) and school achievement in language and mathematics (assessed by parents and teachers) at T8	TV time, Parental education levels, Household income	- Children's language development at T8 - School achievement at T8	TV time, parental education levels, household income, early development (Denver II and K-ASQ at T1, T2, T3), language development (REVT at T8), school achievement at T8 evaluated by parents and teachers	1087	Participants from birth to 87.9 months old, sampled using stratified multi-stage sampling, with reported TV time from 2.2 years old to 7.3 years old, categorized into four groups based on TV time, and differing socioeconomic variables among the groups	5.5 months to 87.9 months	ANOVA, chi-square tests, ANCOVA implemented with SAS software 9.4 and SPSS 25 for Windows	- Parental questionnaires for TV time evaluation - Korean version of the Denver II and Korean-Ages and Stages questionnaires for early childhood development assessment - Receptive and Expressive Vocabulary Test for language development assessment at T8 - Questionnaires completed by parents and teachers for school achievement evaluation	Excessive TV time throughout childhood was associated with lower language development and school achievement scores at T8.
Supanitayanon, S., Trairatvorakul, P., & Chonchaiya, W. (2020)	Screen media exposure in the first 2 years of life and preschool cognitive development: a longitudinal study	What are the associations between screen media exposure variables in the first 2 years of life and cognitive development at 4 years of age, considering positive parenting behaviors?	Following 274 healthy participants until age 4 years, collecting screen media data at specific ages, evaluating cognition at ages 2, 3, and 4 years, assessing positive parenting, and using a 24-hour media diary to collect screen media exposure data, focusing on key variables like age of onset of screen media exposure and verbal interaction during screen time.	Cognitive development at 4 years of age	Maternal education, Positive parenting behaviors, Child age, Gender, Birth order, Primary caregivers, Nursery and preschool attendance, Parental age, Occupation, Family income	Cognitive or early learning composite (ELC) at age 2, 3, and 4 years	The measured variables in the study include the age of onset of screen media exposure, cumulative effect of high screen media exposure in months, verbal interaction between caregivers and children during screen time, and types of screen media devices used (television, hand-held devices, computers).	274	Participants were healthy infants with typical development Inclusion criteria included singleton full-term birth with birth weight of ≥2500 g, no pre-, peri-, and postnatal complications, no underlying medical illnesses, and having normal growth and typical development documented by using the Cognitive Adaptive Test/Clinical Linguistic and Auditory Milestone Scale (CAT/CLAMS) The participants wer…	6 months, 3 years, 4 years	Path analysis	Screen media data collection at specific time points, Use of a 24-hour media diary, Analysis of screen media exposure variables	Children with earlier screen media exposure, more months of excessive screen media exposure, and fewer months of verbal interaction during screen time in the first 2 years of life had lower cognitive and language development in preschool. Excessive screen media exposure and lack of verbal interaction were associated with lower fine motor and visual reception skills. High screen media exposure and…
Hendry, A., Gibson, S. P., Davies, C., Gliga, T., McGillion, M., & Gonzalez‐Gomez, N. (2022)	Not all babies are in the same boat: Exploring the effects of socioeconomic status, parental attitudes, and activities during the 2020 COVID-19 pandemic on early Executive Functions	How does the variation in the home environment, influenced by factors such as socioeconomic status, parental attitudes, and activities during the 2020 COVID-19 pandemic, relate to infants' emerging executive functions?	The methodology involved recruiting participants online, using statistical analyses like linear regression and path analyses to explore the relationships between SES, parental attitudes, activities, and infant EFs during the COVID-19 pandemic.	Cognitive EF and regulatory EF	- Parent-infant enriching activities - Parental attitudes toward early learning, affection, and attachment - Screen use - SES - Early Childhood Education and Care (ECEC)	Cognitive Executive Function (CEF) and Regulation scores	Not Specified	575	Infants aged 8 to 36 months - UK-based families Parents of infants aged 8 to 36 months Parents with varying levels of socioeconomic status Parents with different attitudes towards early learning, affection, and attachment Parents with varying levels of engagement in enriching activities with their infants Parents with varying levels of screen use for their infants	8-36 months	Descriptives Confirmatory Factor Analysis Linear regression Multiple linear regression	Early Executive Functions Questionnaire (EEFQ), home activities measure, screen-use measure	- Enriching parent-infant activities positively associated with infant Cognitive Executive Function (CEF) - Screen use negatively associated with CEF and Regulation, mediating the effect of SES on CEF - Parental attitudes did not significantly influence screen use
Hutton, J. S., Dudley, J., Horowitz-Kraus, T., DeWitt, T., & Holland, S. K. (2020)	Associations Between Screen-Based Media Use and Brain White Matter Integrity in Preschool-Aged Children	What are the associations between screen-based media use and the integrity of brain white matter tracts supporting language and literacy skills in preschool-aged children?	The methodology involved recruiting participants from healthcare settings, conducting cognitive testing and DTI on children, and using the ScreenQ survey to assess screen-based media use. Regression models were used to analyze the relationship between ScreenQ scores and brain white matter integrity, controlling for relevant variables.	The outcome measured is the association between screen-based media use and the integrity of brain white matter tracts supporting language and emergent literacy skills in preschool-aged children, assessed through measures of microstructural organization and myelination of white matter tracts (FA and RD) and cognitive assessments (CTOPP-2, EVT-2, GRTR).	ScreenQ scores	CTOPP-2 score, EVT-2 score, GRTR score	The measured variables in the study are ScreenQ scores, CTOPP-2 scores, EVT-2 scores, GRTR scores, fractional anisotropy (FA), and radial diffusivity (RD) measures in white matter tracts.	47	Healthy children aged 3 to 5 years - 57% girls in the sample - Mean age of 54.3 months with a standard deviation of 7.5 months - Recruited from a US children's hospital and community primary care clinics	46.8-61.8 months	Multiple linear regression and whole-brain analysis with FWE correction using SAS software	Diffusion tensor imaging (DTI) T1-weighted anatomical scan BOLD functional MRI sequences Specific DTI parameters (FA and RD) Use of a 32-channel head coil Data analysis with FMRIB Software Library (FSL)	Increased screen-based media use beyond AAP guidelines was associated with lower microstructural integrity of brain white matter tracts supporting language and emergent literacy skills in preschool-aged children, along with lower scores on corresponding cognitive assessments.
Cliff, D. P., McNeill, J., Vella, S., Howard, S. J., Kelly, M. A., Angus, D. J., ... & de Rosnay, M. (2017)	The Preschool Activity, Technology, Health, Adiposity, Behaviour and Cognition (PATH-ABC) cohort study: rationale and design	What are the associations between physical activity, screen-based entertainment, and various developmental and health outcomes in preschool-aged children?	The methodology involves a prospective cohort study aiming to recruit 430 3-5 year-old children, with assessments including physical activity, cognitive and language development, psychosocial development, adiposity, and cardiovascular health. Educators and parents provide additional information on children's characteristics.	Inhibition Working memory Cognitive flexibility Expressive vocabulary Emotional understanding Theory of Mind Empathy Screen time	Physical activity - Screen-based entertainment - Intensity of physical activity (e.g., LPA or MVPA) - Type of physical activity - Type and amount of screen-based entertainment - Sex - Age - Socioeconomic position	Children's habitual physical activity, cognitive development (executive function), language development (expressive vocabulary), psychosocial development (emotional understanding, Theory of Mind, empathy), heart rate variability, adiposity (body mass index and waist circumference), cardiovascular health (blood pressure and retinal micro-vasculature), and activity counts per epoch.	Habitual physical activity, time spent in screen-based behaviors, executive function, language, self-regulation, social development, psychosocial development, social and emotional development, empathy, cardiac parasympathetic outflow, anthropometric measurements, retinal micro-vasculature, blood pressure	430	- Children aged 3-5 years - Generally healthy - Typically developing - Attending Early Childhood Education and Care (ECEC) centers - Information collected on primary caregiver demographics, household characteristics, electronic media device ownership, and parental history of lifestyle-related health conditions	3-5 years	Linear regression and generalized linear models	Accelerometers, Questionnaires, Early Years Toolbox (EYT), Strengths and Difficulties Questionnaire (SDQ), Test of Emotion Comprehension, Assessment of Children's Emotion Skills, Theory of Mind assessments, Empathy assessments, High Frequency Heart Rate Variability (HF-HRV) calculations	The study aims to investigate the independent associations of physical activity and screen-based entertainment with cognitive and psychosocial development and health outcomes in preschool-aged children.
Carson, V., & Kuzik, N. (2021)	The association between parent-child technology interference and cognitive and social-emotional development in preschoolaged children	What is the association between parent-child technology interference and cognitive and social-emotional development in preschool-aged children?	Assessing parent-child technology interference across various devices, measuring cognitive development through iPad-based tasks, evaluating social-emotional development using a questionnaire, and conducting multiple linear regression analyses while adjusting for potential confounders.	lower response inhibition, lower emotional self-regulation, higher externalizing behavior, and higher internalizing behavior in preschool-aged children as a result of parent-child technology interference.	Parent-child technology interference across different devices - Cognitive development tasks - Language development task - Social-emotional development questionnaire subscales - Potential confounders	Executive functions (working memory and response inhibition) - Language development (expressive vocabulary) - Sociability - Externalizing behavior - Internalizing behavior - Prosocial and behavioral self-regulation - Cognitive self-regulation - Emotional self-regulation	Parent-child technology interference across six different devices, cognitive development (working memory, response inhibition, expressive vocabulary), social-emotional development (sociability, externalizing, internalizing, prosocial, behavioral self-regulation, cognitive self-regulation, emotional self-regulation)	100	Preschool-aged children (3-5 years old) and their parents from Edmonton, Canada. The children had an average age of 4.5 ± 0.7 years, with 29% being female. The parents, of which 80% were mothers, had an average age of 37.5 ± 5.0 years.	4.5 ± 0.7 years,	Multiple linear regression models and correlation analysis	Adapted version of the Technology Device Interference Scale - Three iPad-based tasks from the Early Years Toolbox - Child Self-Regulation and Social Behaviour Questionnaire	Higher parent-child technology interference was associated with lower response inhibition and emotional self-regulation as well as higher externalizing and internalizing in preschool-aged children. Parent-child technology interference, particularly with cell phones/smartphones, may interrupt parent-child interactions multiple times per day. The study highlights the potential negative impact of el…
Veraksa, N., Veraksa, A., Gavrilova, M., Bukhalenkova, D., Oshchepkova, E., & Chursina, A. (2021)	Short-and Long-Term Effects of Passive and Active Screen Time on Young Children's Phonological Memory	(1) Is there a difference between developmental outcome for active and passive screen time in preschool children? (2) Is watching television (passive screen time) a negative predictor for the development of phonological memory in children? (3) Is the interaction of children with smart electronic devices an auxiliary factor for the development of phonological memory in children? (4) Is there an in…	A two-stage study, using the USSW test to assess phonemic awareness and verbal memory, collecting data through written questionnaires filled by mothers, and conducting individual tasks with children in a quiet room at the kindergarten. Statistical analysis was done using IBM SPSS Statistics 23 and RStudio.	relationship between passive and active screen time of a child and phonological memory, impact of screen time on the level of phonological memory development in preschoolers	Average daily passive and active screen time Maternal highest educational qualification Family's financial situation Age - Gender - Non-verbal fluid intelligence	Level of general productivity in the phonological memory test - Phonological memory test scale "Misses" - Phonological memory test scale "Replaces" - Progress in the level of development of the child's phonological memory	Average daily passive and active screen time, level of general productivity in the phonological memory test, age, Raven CPM score, mother's education level, family income	122	The study population consisted of 122 preschool children aged 5-6 years, with a mean age of 5.72 years and a standard deviation of 0.33 years. - The gender distribution in the study population was 54.9% boys. - The majority of mothers in the study had a higher education level (79.51%), with a small percentage having an academic degree (2.46%), incomplete higher education (4.92%), specialized seco…	5-6 years	t-tests, correlation analysis, regression analysis	Understanding of Similar Sounding Words (USSW) Raven's Colored Progressive Matrices (CMP)	- Passive screen time (watching TV) negatively affects a child's ability to process verbal information. - Passive and active use of digital devices does not have a long-term impact on children's phonological memory development. - There is a weak negative relationship between passive screen time and the level of general productivity in the phonological memory test.
Hu, B. Y., Johnson, G. K., Teo, T., & Wu, Z. (2020)	Relationship Between Screen Time and Chinese Children's Cognitive and Social Development	(1) Is there a difference in Chinese children’s screen time in terms of their gender (male or female), community (urban or rural), and sibling status (one child or multiple children)? (2) Is there a relationship between Chinese children’s social and cognitive development and their active or passive screen time?	Quantitative study - a combination of satrified random sampling and hierarchical multiple regression analysis	children's cognitive development including receptive vocabulary, mathematics achievement, science knowledge, executive function, and social skills	Gender, Sibling status, Community	- Receptive vocabulary - Math skills - Executive functioning - Science knowledge - Social skills	receptive vocabulary, mathematics achievement, science knowledge, executive function, and social skills (positive and negative behaviors).	579	- The study population consists of 579 five-year-old children in Guangdong, China. - The study focuses on Chinese children. - The study population includes children from rural areas. - The study population includes boys, children in rural communities, and children in single-child households. - The study population may have higher screen time than recommended.	5 years old	Three-way analysis of variance (ANOVA), Univariate tests, Pearson correlations, Hierarchical multiple regressions	Chinese version of the Peabody Picture Vocabulary Test-Revised (C-PPVT-R) - Test of Children Mathematics Achievement (TCMA) - Life Science Assessment (LiS) and Earth and Physical Science Assessment (EPS) - Head-Toes-Knees-Shoulders (HTKS) task	Passive screen time negatively impacted children's mathematics achievement, science performance, executive functioning, and social skills. - Active screen time positively influenced children's receptive language skills and science knowledge. - Boys, children in rural communities, and children in single-child households were particularly affected by screen time.
